# Supplementary material for: An investigation of contextual factors in the application of multisensory illusions for analgesia in hand osteoarthritis
Source: Rheumatol Adv Pract. 2018 Jul 21;2(2):rky019. doi: 10.1093/rap/rky019 (PMC6649980; doi:10.1093/rap/rky019)
Supplement: Supplementary Data [file rky019_supp.zip]

Archive with 2 entries (2 files):
- Themelis Supplementary File 1.docx
- Themelis Supplementary File 2.docx
